# Supplementary material for: UbiB proteins regulate cellular CoQ distribution in Saccharomyces cerevisiae
Source: Nat Commun. 2021 Aug 6;12:4769. doi: 10.1038/s41467-021-25084-7 (PMC8346625; doi:10.1038/s41467-021-25084-7)
Supplement: Supplementary file 4 — Supplementary Data 2_Primers [file 41467_2021_25084_MOESM4_ESM.xlsx]

## Sheet: Primers Used
Primer Name	Sequence 5'–3'	Purpose
Cqd1 RCC F	GAAAACTGATCGACTTCGCTgttttagagctagaaatagcaagttaaaataagg	Cqd1 CRISPR KO
Cqd1 RCC R	AGCGAAGTCGATCAGTTTTCgatcatttatctttcactgcggag	Cqd1 CRISPR KO
Cqd2 RCC F	AGAATCCACTCGGGCCAGAGgttttagagctagaaatagcaagttaaaataagg	Cqd2 CRISPR KO
Cqd2 RCC R	CTCTGGCCCGAGTGGATTCTgatcatttatctttcactgcggag	Cqd2 CRISPR KO
Gpx1 RCC F	AGTTTGTGGTAGACCGAAATgttttagagctagaaatagcaagttaaaataagg	Gpx1 CRISPR KO
Gpx1 RCC R	ATTTCGGTCTACCACAAACTgatcatttatctttcactgcggag	Gpx1 CRISPR KO
Gpx2 RCC F2	GTTAATGTTGCCTCCAAGTGgttttagagctagaaatagcaagttaaaataagg	Gpx2 CRISPR KO
Gpx2 RCC R2	CACTTGGAGGCAACATTAACgatcatttatctttcactgcggag	Gpx2 CRISPR KO
Gpx3 RCC F	CTTCATCAGAGCCAGGTTCTgttttagagctagaaatagcaagttaaaataagg	Gpx3 CRISPR KO
Gpx3 RCC R	AGAACCTGGCTCTGATGAAGgatcatttatctttcactgcggag	Gpx3 CRISPR KO
Coq2 RCC F	CAAGAATACTAACGCCCGACgttttagagctagaaatagcaagttaaaataagg	Coq2 CRISPR KO
Coq2 RCC R	GTCGGGCGTTAGTATTCTTGgatcatttatctttcactgcggag	Coq2 CRISPR KO
Mdm34 RCC F	CAGAACTGGTTCACCAATCGgttttagagctagaaatagcaagttaaaataagg	Mdm34 CRISPR KO
Mdm34 RCC R	CGATTGGTGAACCAGTTCTGgatcatttatctttcactgcggag	Mdm34 CRISPR KO
Mic60 RCC F	ATTCTGATTCGGGGATGGAGgttttagagctagaaatagcaagttaaaataagg	Mic60 CRISPR KO
Mic60 RCC R	CTCCATCCCCGAATCAGAATgatcatttatctttcactgcggag	Mic60 CRISPR KO
Mcp1 RCC F	TTAGCTATTCTCCTCGAGTCgttttagagctagaaatagcaagttaaaataagg	Mcp1 CRISPR KO
Mcp1 RCC R	GACTCGAGGAGAATAGCTAAgatcatttatctttcactgcggag	Mcp1 CRISPR KO
Ltc1 RCC F	GAACGACATGCTCATCGAGGgttttagagctagaaatagcaagttaaaataagg	Ltc1 CRISPR KO
Ltc1 RCC R	CCTCGATGAGCATGTCGTTCgatcatttatctttcactgcggag	Ltc1 CRISPR KO
Mdm31 RCC F	AATTCAACGATATGTCGACTgttttagagctagaaatagcaagttaaaataagg	Mdm31 CRISPR KO
Mdm31 RCC R	AGTCGACATATCGTTGAATTgatcatttatctttcactgcggag	Mdm31 CRISPR KO
Gpx1 KO donor	AAGGAATATAAGCGGAGAAACACAATATTTATAAGTAACGTTTGCGGTCAACGAAGTTGAAAACGGAAAAGTGGTGATAA	Gpx1 CRISPR KO
Gpx2 KO donor	TGACAAGAATACAATTAGCAACAAAAAGTAATAATTCAAATATCTTTGTCTATAATCAAGCAATTATCCGGAACAATAAA	Gpx2 CRISPR KO
Gpx3 KO donor	CTCTTCCAAGCTGTCATCTCGTAAAGTATTCAAGTTTATCGCAGGTCTTCTTCTTTTGAAGTTAGGTAAAGCTTAGTTTT	Gpx3 CRISPR KO
Cqd1 KO donor	TCACAGAATAGAGATAAAGAACATCAGAACCATCTGGGCATATTCTTTCTTTTTATGCATCTTTTATAATTGCGACTTCC	Cqd1 CRISPR KO
Cqd2 KO donor	AGATTATAGTTGAATGTTTCTTATTCGGTGTTGATAGTAGATCGTTAGCGTTCTTTCTACTTGTAAATATATACGTAAAA	Cqd2 CRISPR KO
Coq2 KO Donor	TACAGTAGAAATAACTGTCGTAGAATAACAGTGTCAACTAATATAGCGTGCATATACAAGTGTTTAATTGTTCTTTTATT	Coq2 CRISPR KO
Mdm34 KO Donor	TAACAAAAAAAACACAACTGCAAGAAACTTCAGCATCGTCATTAAGTTACATATCTAAGTACATAACTACACAAATACAT	Mdm34 CRISPR KO
Mic60 KO Donor	AAGAACGCATTGAAAAGTCTAAAAAACTAATATTCGTATCAAGAATAATACAAAGAGAAAAGAGATGTACGTCATTACAC	Mic60 CRISPR KO
Mcp1 KO Donor	TAGGGCATATACCAGTTAGCCCAGAGTTTTGTTTATTACGGAATCCTTGTGGGAGTAGTGTGAAGCTATTAATTTGCGAC	Mcp1 CRISPR KO
Ltc1 KO Donor	TTGAACGCAATGAAGAGAGCATGGTACGTTGAATTGTAGACAGAGTAATCATGTAATATTGTATGTAAGGTTATGTATGT	Ltc1 CRISPR KO
Mdm31 KO Donor	ATATATGTAAATTCGGACGGGAAAGCTGGCAGTCTACTATGGAATACCTACTCCTGTCACTTTCTGTACATATGCATTTA	Mdm31 CRISPR KO
Kan B	CTGCAGCGAGGAGCCGTA	Genotyping, kanMX cassette
Kan C	TGATTTTGATGACGAGCGTAAT	Genotyping, kanMX cassette
Hyg B	TGTCGAACTTTTCGATCAGAAACTT	Genotyping, hyg cassette
Hyg C	TAGAAGTACTCGCCGATAGTGGAAA	Genotyping, hyg cassette
Nat B	GTAAGCCGTGTCGTCAAGAGTGGTAC	Genotyping, nat cassette
Nat C	GGTCACCAACGTCAACGCAC	Genotyping, nat cassette
Gpx1 A	GATATTGTGCACGGCGAGGTTCTCTG	Genotyping, Gpx1
Gpx1 B	CTTTAAGAACTTGTAGACGGGATC	Genotyping, Gpx1
Gpx1 C	CAAGAGTTCGAGAAGGATAAAGAG	Genotyping, Gpx1
Gpx1 D	GAAGAGCAACTGTTGATACGATAGC	Genotyping, Gpx1
Gpx2 A	GCATTAGTTCCATTGTCTCCGTA	Genotyping, Gpx2
Gpx2 B	GCATTACTTCCGTTAACATCAATC	Genotyping, Gpx2
Gpx2 C	GGAATTTTGCCAGTTGAATTATGG	Genotyping, Gpx2
Gpx2 D	GGATACGTCGAATGTTGGAAC	Genotyping, Gpx2
Gpx3 A	CGCGACAGCCCTTATTTCCTGTAT	Genotyping, Gpx3
Gpx3 B	GATAAGCACCACTTTTCCCTTTAAT	Genotyping, Gpx3
Gpx3 C	GTTTACAAGTTTTTGAAGAGCCAAA	Genotyping, Gpx3
Gpx3 D	GTTTGCCGCACCAGAGGATTATCC	Genotyping, Gpx3
Cqd1 A	CTGTGATTCGTAAATCTTAAGTG	Genotyping, Cqd1
Cqd1 B	TATTGGTGTCCGTAATTTTGAGTTT	Genotyping, Cqd1
Cqd1 C	TGCTAATTCTTGATGATTTTGTTCA	Genotyping, Cqd1
Cqd1 D	CTATTAAAAGAACACTACGAG	Genotyping, Cqd1
Cqd2 A	GTAGCTAACATTTCACTATTGCGGT	Genotyping, Cqd2
Cqd2 B	ATTTAAGGCAACTTCTCGTTCTTTT	Genotyping, Cqd2
Cqd2 C	ACCAGACAAAAATGAAGAAGTATGC	Genotyping, Cqd2
Cqd2 D	GAGACATTACAATTGGAGAGTGACC	Genotyping, Cqd2
Coq2 A	TCATCTTGCGATAAAGTCACTGATA	Genotyping, Coq2
Coq2 B	GACGTATATCTCTTTCTGCTGCTTC	Genotyping, Coq2
Coq2 C	AGCATGATAAAGAAAGTGGATCTTG	Genotyping, Coq2
Coq2 D	AGATCTTCACAGGAGTAGGTTCTCA	Genotyping, Coq2
Mdm34 A	ACCAAACCCATACTAAAGTCATCAA	Genotyping, Mdm34
Mdm34 D	AGTTTACCATATCATTGTGACGGAT	Genotyping, Mdm34
Mic60 A	TATAGTACGTAGTCGGCAAAGAACC	Genotyping, Mic60
Mic60 D	TATTTGAACCTGTATTTGTCGTTGA	Genotyping, Mic60
Mcp1 A	AGGGAGTATAGCTTCCGTGTAGACT	Genotyping, Mcp1
Mcp1 D	ATGCTTCTGTCTTTCCTTTCTCTTT	Genotyping, Mcp1
Ltc1 A	TTAGAAAGTCTCTCCTCATTAGCCA	Genotyping, Ltc1
Ltc1 D	TCACTCGCTAATAATATAGCCAAGC	Genotyping, Ltc1
Mdm31 A	TCCCAGAAGGAGACTTTACCTTAGT	Genotyping, Mdm31
Mdm31 D	CACACACTCTCTCACTCACAAAAAT	Genotyping, Mdm31
Kgd1 A	GATCATATCTTGTTTGTTTTTCGCCCTC	Genotyping, Kgd1
Kgd1 B	CCCTAAAGGATCTATATGGGCTTTTAAATG	Genotyping, Kgd1
Kgd1 C	AGTGGCCAAGTGTACACTGCCCTACATAAAA	Genotyping, Kgd1
Kgd1 D	GCAGATGCTAACATCATGAACAAAAAAAAAATGTG	Genotyping, Kgd1
Cqd1 3R	CTCTCAATCATCAACTCACC	Genotyping, Cqd1
Cqd1 seq R3	gtagataaaaacttttccatgg	Genotyping, Cqd1
Cqd1 seq F1	CCTCTTCTCCTATTATACCC	Genotyping, Cqd1
Cqd1 Seq F10	GAGGAAGAAGATAGAGGAG	Genotyping, Cqd1
Cqd1 R4	CTCTCAATCATCAACTCACC	Genotyping, Cqd1
Cqd1 EP seq F	CACACAGGAAACAGCTATGACC	Genotyping, Cqd1
Cqd1 EP seq R	CTAAGTACAGGAAGTATC	Genotyping, Cqd1
Cqd1 seq F2	GGCTGTCTTTACCCAGCGAAGTCG	Genotyping, Cqd1
Cqd1 seq R9	GTGATCTTAGCAGACCTGAAAG	Genotyping, Cqd1
Cqd1 seq R3	gtagataaaaacttttccatgg	Genotyping, Cqd1
Cqd2 seq R	CTGTTCGTCGGTGATGTTTG	Genotyping, Cqd2
Cqd2 seq R2	GGATAATCAGGGAAGAAGAC	Genotyping, Cqd2
Cqd2 seq R3	GCTCATCAAGTCGCTCAGTAACG	Genotyping, Cqd2
Cqd2 seq F2	GTGACGGTAAAGGTTCTAGTG	Genotyping, Cqd2
Cqd2 seq F3	CTCCCAATGTAGGTATTCATTGTG	Genotyping, Cqd2
Cqd2 EP seq F	GAGCCTGAAACGGAGCAAGATTATAGTTG	Genotyping, Cqd2
Cqd2 seq R4	CTGTTCGTCGGTGATGTTTG	Genotyping, Cqd2
Cqd2 seq R5	GGATAATCAGGGAAGAAGAC	Genotyping, Cqd2
Cqd1 KO_For	TCACAGAATAGAGATAAAGAACATCAGAACCATCTGGGCACGGATCCCCGGGTTAATTAA	Homologous recombination, Cqd1
Cqd1 KO_Rev	GGAAGTCGCAATTATAAAAGATGCATAAAAAGAAAGAATAGAATTCGAGCTCgtttaaac	Homologous recombination, Cqd1
Cqd2 KO_For	AGATTATAGTTGAATGTTTCTTATTCGGTGTTGATAGTAGCGGATCCCCGGGTTAATTAA	Homologous recombination, Cqd2
Cqd2 KO_Rev	TTTTACGTATATATTTACAAGTAGAAAGAACGCTAACGATGAATTCGAGCTCgtttaaac	Homologous recombination, Cqd2
Kgd1 KO kanMX F	GAAAGAAAGCAGTTTTTAGAAAATACTAAATTTTACCGTTCGGATCCCCGGGTTAATTAA	Homologous recombination, Kgd1
Kgd1 KO kanMX R	TATGGCTGTATTTTCATGTTTTTCATATTTGAATTCATCTGAATTCGAGCTCgtttaaac	Homologous recombination, Kgd1
Cqd1 SalI Stop R	CTCGTCGACTTAATAATTAGGACACAATTGATCAGTCC	Origin of replication cloning (p426 to p416)
Cqd1 SpeI F	CATCACTAGTATGTCATTTTTAAAGTTCGC	Origin of replication cloning (p426 to p416)
Cqd2 SalI Stop R	CTCGTCGACTTAAGATGACAACCAAGTCTTCG	Origin of replication cloning (p426 to p416)
Cqd2 SpeI F	GTTCACTAGTATGATGACCAAAGCTTTTTTTAACAAACTACC	Origin of replication cloning (p426 to p416)
Cqd1 EP F_SacI	GAGCTCCGAGGCGATGACTTCAATCGTTGC	Promoter cloning (GPD to EP)
Cqd1 EP R2	CCCATTTCAAAAGTATCACCTTTGGGATCCGGTT	Promoter cloning (GPD to EP)
Cqd2 EP F_SacI	GAGCTCACTGGATAAGAAATCCTGATTTTGAAAATATTTGG	Promoter cloning (GPD to EP)
Cqd2 EP R2	CCTGTCCTAACGTACCGACGGAATACCTC	Promoter cloning (GPD to EP)
Cqd1 K275R F	GTGTGCCATCcggATCTTGCATC	Site directed mutagenesis, Cqd1
Cqd1 K275R R	CAACGATTTCCATCCTTAC	Site directed mutagenesis, Cqd1
Cqd1 D412N F	TGTTCATGCTaatTTGCATCCAG	Site directed mutagenesis, Cqd1
Cqd1 D412N R	AAATCATCAAGAATTAGCATTTG	Site directed mutagenesis, Cqd1
Cqd1 D477N F	TTGTTTTATCaatACAGGAATAATTACAG	Site directed mutagenesis, Cqd1
Cqd1 D477N R	ATTTGGGGAGTGTAATTAG	Site directed mutagenesis, Cqd1
Cqd1 K178H F	GAGTTTCATTcatCTCGGACAATGGGCAG	Site directed mutagenesis, Cqd1
Cqd1 K178H R	GGGCCAGCCAATTCCAAT	Site directed mutagenesis, Cqd1
Cqd1 Q181A F	TAAACTCGGAgcaTGGGCAGGATCGAG	Site directed mutagenesis, Cqd1
Cqd1 Q181A R	ATGAAACTCGGGCCAGCC	Site directed mutagenesis, Cqd1
Cqd1 G241A F	AATTGGAGTTgcgTCCATCGCAC	Site directed mutagenesis, Cqd1
Cqd1 G241A R	GGTGTTCGATTAAATTCATCAAAAG	Site directed mutagenesis, Cqd1
Cqd1 S242A F	TGGAGTTGGGgccATCGCACAAG	Site directed mutagenesis, Cqd1
Cqd1 S242A R	ATTGGTGTTCGATTAAATTCATCAAAAGCATCTTC	Site directed mutagenesis, Cqd1
Cqd2 K210R F	TGTAGCTGTCagaTGTCAGCATC	Site directed mutagenesis, Cqd2
Cqd2 K210R R	CTAGAACCTTTACCGTCAC	Site directed mutagenesis, Cqd2
Cqd2 D344N F	TATTCATTGTaatCCTCATGGAG	Site directed mutagenesis, Cqd2
Cqd2 D344N R	CCTACATTGGGAGTAAAAATC	Site directed mutagenesis, Cqd2
Cqd2 D372N F	TGTTTTATTTaacCACGGACTCTATAG	Site directed mutagenesis, Cqd2
Cqd2 D372N R	ATTTCAAAGTTATGGTATCCATTATC	Site directed mutagenesis, Cqd2
Cqd2 K125H F	GATATATATCcacTTAGGCCAGCACATTG	Site directed mutagenesis, Cqd2
Cqd2 K125H R	CCACCATTCGATCGTAGC	Site directed mutagenesis, Cqd2
Cqd2 Q128A F	CAAATTAGGCgcgCACATTGGGG	Site directed mutagenesis, Cqd2
Cqd2 Q128A R	ATATATATCCCACCATTCG	Site directed mutagenesis, Cqd2
Cqd2 A187G F	GATAGGTGTAggtTCCTTGGCAC	Site directed mutagenesis, Cqd2
Cqd2 A187G R	GGGGTTTTGTTGAATTCTAAAAAC	Site directed mutagenesis, Cqd2
Cqd2 S188A F	AGGTGTAGCTgccTTGGCACAGG	Site directed mutagenesis, Cqd2
Cqd2 S188A R	ATCGGGGTTTTGTTGAATTCTAAAAACATATCC	Site directed mutagenesis, Cqd2
