# Supplementary material for: UbiB proteins regulate cellular CoQ distribution in Saccharomyces cerevisiae
Source: Nat Commun. 2021 Aug 6;12:4769. doi: 10.1038/s41467-021-25084-7 (PMC8346625; doi:10.1038/s41467-021-25084-7)
Supplement: Supplementary file 6 — Source Data [file 41467_2021_25084_MOESM6_ESM.zip]

Archive with 4 entries (4 files):
- 2021_Kemmerer, Robinson et al_Source Data_Main Figures.xlsx
- __MACOSX/._2021_Kemmerer, Robinson et al_Source Data_Main Figures.xlsx
- 2021_Kemmerer, Robinson et al_Source Data_Supplementary Figures.xlsx
- __MACOSX/._2021_Kemmerer, Robinson et al_Source Data_Supplementary Figures.xlsx
