# Supplementary material for: UbiB proteins regulate cellular CoQ distribution in Saccharomyces cerevisiae
Source: Nat Commun. 2021 Aug 6;12:4769. doi: 10.1038/s41467-021-25084-7 (PMC8346625; doi:10.1038/s41467-021-25084-7)
Supplement: Supplementary file 6 — Source Data [file 41467_2021_25084_MOESM6_ESM.zip › 2021_Kemmerer, Robinson et al_Source Data_Main Figures.xlsx]

## Sheet: Figure 1a
PUFA (μM)	WT			WT + 4-HB			Δgpx1/2/3			Δgpx1/2/3 + 4-HB
0 μM 18:3	0.936	0.931	0.941	0.861	0.878	0.9	0.824	0.828	0.815	0.796	0.828	0.801
5 μM 18:3	0.857	0.877	0.876	0.848	0.878	0.862	0.816	0.807	0.781	0.777	0.83	0.805
8.75 μM 18:3	0.888	0.883	0.886	0.858	0.878	0.875	0.734	0.788	0.719	0.776	0.821	0.774
12.5 μM 18:3	0.892	0.896	0.901	0.848	0.899	0.868	0.624	0.572	0.576	0.692	0.773	0.733
17.5 μM 18:3	0.891	0.891	0.911	0.882	0.898	0.871	0.375	0.337	0.173	0.538	0.562	0.697
25 μM 18:3	0.901	0.856	0.949	0.868	0.903	0.859	-0.009	0.004	-0.009	0.338	0.365	0.252
35 μM 18:3	0.918	0.902	0.919	0.878	0.901	0.878	-0.012	-0.015	-0.015	0.208	0.255	0.169
50 μM 18:3	0.945	0.932	0.952	0.911	0.924	0.877	-0.01	-0.013	-0.013	-0.011	0.092	0.007
	Growth rate (mOD600/min)

## Sheet: Figure 1b
WC samples of each strain/condition were used in this analysis.
WT	1.57328	1.38619	1.2052
WT + 4-HB	14.711	15.6254	12.7851
Δgpx1/2/3	1.55484	1.13184	1.06543
Δgpx1/2/3 + 4-HB	15.0957	23.7737	18.2683
	pmol CoQ6/1e7 cells

## Sheet: Figure 1c
Quinone (μM)	DecylQ			MitoQ
0	-0.00943	0.151807	-0.01571	-0.01731	-0.01066	-0.02471
0.5	0.660787	0.586747	0.189258	-0.01803	0.16307	-0.01793
1	0.912329	0.843788	0.778357	-0.01381	0.210651	0.001287
2	0.994543	0.961268	0.997386	0.191518	0.441141	0.170186
4	0.957672	1.01319	0.983523	0.254121	0.57177	0.278772
8	0.95953	0.997616	0.958647	0.388579	0.808612	0.533844
16	0.968379	0.994005	0.969504	0.618331	0.891018	0.704518
32	0.957529	0.989474	0.959057	0.820598	0.854651	0.556738
	Growth rate (mOD600/min)
*This panel only uses Δgpx1/2/3 yeast.

## Sheet: Figure 2b
PUFA (μM)	0 μM 18:3			10 μM 18:3			25 μM 18:3
Δgpx1/2/3	0.988	0.998	0.956	0.663	0.653	0.604	-0.003	0.037	0.009
mutA	0.837	0.667	0.779	0.763	0.738	0.901	0.775	0.689	0.851
mutB	0.422	0.587	0.43	0.474	0.586	0.561	0.454	0.612	0.583
mutC	0.721	0.726	0.641	0.673	0.728	0.642	0.588	0.664	0.559
mutD	1.083	0.719	1.003	0.994	0.981	0.882	0.623	0.792	0.502
	Growth rate (mOD600/min)

## Sheet: Figure 2d
PUFA (μM)	mutC + EV			mutC + CQD1
0 μM 18:3	0.704	0.677	0.696	0.743	0.746	0.742
10 μM 18:3	0.705	0.643	0.686	0.723	0.747	0.732
17.5 μM 18:3	0.661	0.639	0.67	0.639	0.694	0.668
25 μM 18:3	0.695	0.62	0.667	0.487	0.504	0.467
35 μM 18:3	0.676	0.6	0.663	0.268	0.276	0.264
50 μM 18:3	0.711	0.652	0.687	0.228	0.211	0.212
70 μM 18:3	0.7	0.623	0.69	0.179	0.189	0.197
100 μM 18:3	0.734	0.633	0.709	0.114	0.127	0.132
	Growth rate (mOD600/min)

## Sheet: Figure 2f
PUFA (μM)	Δgpx1/2/3 + EV			Δgpx1/2/3Δcqd1 + EV			Δgpx1/2/3Δcqd1 + CQD1
0 μM 18:3	0.681	0.735	0.613	0.64	0.622	0.632	0.686	0.663	0.666
8 μM 18:3	0.602	0.674	0.552	0.659	0.626	0.636	0.63	0.581	0.631
12.5 μM 18:3	0.383	0.498	0.377	0.626	0.623	0.624	0.347	0.467	0.382
20 μM 18:3	-0.002	0.208	-0.01	0.531	0.361	0.384	-0.003	0.002	-0.005
30 μM 18:3	-0.008	-0.006	-0.014	0.192	0.118	0.151	-0.01	-0.01	-0.01
50 μM 18:3	-0.009	-0.01	-0.011	-0.01	-0.01	-0.011	-0.009	-0.011	-0.01
	Growth rate (mOD600/min)

## Sheet: Figure 3b
WC samples of each strain were used in this analysis.
WT	1150000	820000	692000
Δcqd1	820000	730000	612000
Δhfd1	12800	4910	10400
Δcoq8	0	0	0
	Normalized Peak Area, CoQ6

## Sheet: Figure 3c
WC samples of each strain were used in this analysis.
WT	5440000	3590000	1370000
Δcqd1	2140000	1240000	1530000
Δhfd1	192000	60000	131000
Δcoq8	18600000	22500000	22700000
	Normalized Peak Area, PPHB6

## Sheet: Figure 3d
Fraction	SP			CM			NM			M
WT	28.3924	25.9682	24.9037	36.0084	48.8008	30.3728	2.45657	2.07159	2.64499	156.71	121.627	128.361
Δcqd1	32.2496	29.2314	26.8811	58.9433	28.2391	15.302	16.7331	20.6762	16.3192	38.0647	39.2892	28.4386
Δkgd1	26.5745	24.6878	23.2054	38.2543	38.926	28.7161	6.09206	5.77672	4.61822	149.02	127.556	124.4
	pmol CoQ6/mg protein
*SP, spheroplast; CM, crude mitochondria; NM, non-mitochondrial fraction; M, enriched mitochondria.

## Sheet: Figure 3e
Respiratory growth curves of described W303 yeast strains in 0.1% glucose, 3% glycerol pABA– media.
Time (h)	WT			Δcqd1			Δkgd1
0.166667	0.115	0.117	0.117	0.117	0.119	0.114	0.122	0.117	0.121
0.333333	0.117	0.117	0.12	0.119	0.122	0.118	0.122	0.118	0.122
0.5	0.119	0.12	0.123	0.122	0.124	0.12	0.122	0.12	0.124
0.666667	0.123	0.124	0.126	0.126	0.128	0.123	0.125	0.123	0.127
0.833333	0.127	0.127	0.13	0.13	0.133	0.126	0.127	0.127	0.13
1	0.132	0.131	0.134	0.134	0.138	0.13	0.131	0.13	0.134
1.16667	0.137	0.136	0.139	0.14	0.142	0.134	0.134	0.135	0.138
1.33333	0.142	0.142	0.142	0.146	0.149	0.139	0.138	0.138	0.141
1.5	0.147	0.148	0.146	0.15	0.152	0.144	0.142	0.142	0.145
1.66667	0.151	0.152	0.152	0.156	0.156	0.148	0.145	0.148	0.15
1.83333	0.157	0.16	0.156	0.159	0.162	0.154	0.15	0.153	0.153
2	0.16	0.164	0.161	0.165	0.17	0.16	0.155	0.159	0.159
2.16667	0.166	0.17	0.168	0.172	0.173	0.169	0.159	0.163	0.163
2.33333	0.168	0.174	0.173	0.173	0.174	0.173	0.165	0.166	0.166
2.5	0.175	0.176	0.181	0.179	0.181	0.176	0.17	0.171	0.17
2.66667	0.182	0.188	0.189	0.188	0.188	0.185	0.175	0.178	0.176
2.83333	0.19	0.195	0.193	0.198	0.195	0.192	0.184	0.183	0.181
3	0.196	0.201	0.199	0.204	0.2	0.202	0.188	0.19	0.185
3.16667	0.201	0.206	0.206	0.206	0.208	0.207	0.195	0.195	0.19
3.33333	0.204	0.211	0.211	0.212	0.214	0.212	0.198	0.2	0.194
3.5	0.208	0.218	0.217	0.216	0.22	0.22	0.202	0.203	0.202
3.66667	0.213	0.217	0.222	0.219	0.219	0.223	0.202	0.205	0.205
3.83333	0.219	0.218	0.222	0.219	0.221	0.222	0.206	0.207	0.207
4	0.217	0.221	0.226	0.221	0.226	0.229	0.209	0.207	0.21
4.16667	0.22	0.223	0.228	0.223	0.23	0.226	0.211	0.21	0.212
4.33333	0.221	0.224	0.23	0.224	0.227	0.229	0.211	0.212	0.213
4.5	0.223	0.226	0.232	0.223	0.229	0.23	0.213	0.212	0.211
4.66667	0.226	0.227	0.233	0.229	0.232	0.231	0.213	0.212	0.213
4.83333	0.23	0.232	0.236	0.23	0.236	0.233	0.212	0.212	0.213
5	0.231	0.235	0.241	0.229	0.235	0.236	0.212	0.213	0.214
5.16667	0.233	0.239	0.243	0.232	0.241	0.238	0.216	0.213	0.212
5.33333	0.236	0.241	0.246	0.236	0.239	0.243	0.215	0.213	0.214
5.5	0.238	0.242	0.248	0.236	0.239	0.243	0.214	0.215	0.213
5.66667	0.237	0.247	0.249	0.235	0.24	0.245	0.216	0.215	0.215
5.83333	0.239	0.247	0.251	0.241	0.245	0.246	0.217	0.217	0.215
6	0.244	0.25	0.256	0.24	0.245	0.251	0.217	0.216	0.216
6.16667	0.245	0.252	0.258	0.243	0.25	0.249	0.215	0.218	0.216
6.33333	0.248	0.255	0.258	0.243	0.249	0.251	0.218	0.218	0.216
6.5	0.248	0.26	0.261	0.242	0.249	0.25	0.22	0.219	0.218
6.66667	0.254	0.264	0.265	0.245	0.251	0.251	0.221	0.22	0.218
6.83333	0.255	0.265	0.267	0.246	0.254	0.254	0.22	0.22	0.219
7	0.26	0.269	0.27	0.248	0.253	0.256	0.221	0.221	0.218
7.16667	0.263	0.269	0.273	0.246	0.257	0.257	0.221	0.222	0.22
7.33333	0.265	0.274	0.278	0.25	0.257	0.257	0.222	0.222	0.221
7.5	0.267	0.276	0.277	0.248	0.257	0.258	0.223	0.222	0.222
7.66667	0.268	0.28	0.281	0.25	0.26	0.259	0.221	0.223	0.222
7.83333	0.275	0.283	0.285	0.25	0.26	0.26	0.223	0.224	0.221
8	0.274	0.286	0.286	0.254	0.264	0.262	0.223	0.225	0.226
8.16667	0.28	0.29	0.29	0.254	0.261	0.261	0.226	0.224	0.221
8.33333	0.288	0.295	0.294	0.255	0.266	0.264	0.228	0.225	0.225
8.5	0.286	0.296	0.299	0.256	0.265	0.266	0.228	0.225	0.223
8.66667	0.289	0.301	0.299	0.258	0.264	0.266	0.229	0.226	0.225
8.83333	0.292	0.302	0.304	0.259	0.266	0.267	0.229	0.227	0.225
9	0.299	0.311	0.308	0.259	0.268	0.268	0.229	0.229	0.225
9.16667	0.296	0.309	0.31	0.262	0.266	0.27	0.226	0.229	0.224
9.33333	0.301	0.312	0.315	0.259	0.267	0.271	0.227	0.228	0.224
9.5	0.305	0.317	0.317	0.261	0.267	0.273	0.228	0.23	0.228
9.66667	0.31	0.324	0.321	0.263	0.273	0.273	0.232	0.228	0.228
9.83333	0.313	0.324	0.324	0.262	0.272	0.276	0.23	0.228	0.227
10	0.316	0.328	0.329	0.263	0.272	0.274	0.232	0.229	0.228
10.1667	0.319	0.332	0.33	0.268	0.275	0.274	0.233	0.231	0.228
10.3333	0.323	0.338	0.341	0.266	0.274	0.278	0.232	0.232	0.228
10.5	0.328	0.339	0.342	0.268	0.277	0.28	0.231	0.232	0.23
10.6667	0.326	0.342	0.344	0.267	0.277	0.281	0.233	0.233	0.229
10.8333	0.334	0.35	0.348	0.27	0.276	0.283	0.234	0.232	0.229
11	0.335	0.356	0.352	0.271	0.281	0.283	0.234	0.232	0.229
11.1667	0.342	0.355	0.356	0.274	0.28	0.284	0.234	0.232	0.23
11.3333	0.34	0.355	0.36	0.272	0.282	0.285	0.233	0.233	0.23
11.5	0.345	0.361	0.361	0.275	0.284	0.285	0.233	0.234	0.23
11.6667	0.346	0.364	0.366	0.275	0.283	0.29	0.236	0.235	0.23
11.8333	0.352	0.367	0.371	0.276	0.285	0.289	0.235	0.235	0.232
12	0.358	0.368	0.373	0.276	0.285	0.29	0.237	0.234	0.231
12.1667	0.363	0.375	0.379	0.278	0.285	0.291	0.237	0.235	0.231
12.3333	0.364	0.379	0.381	0.28	0.289	0.291	0.238	0.236	0.233
12.5	0.37	0.385	0.382	0.281	0.286	0.295	0.237	0.235	0.232
12.6667	0.376	0.386	0.387	0.281	0.289	0.295	0.235	0.235	0.232
12.8333	0.374	0.389	0.391	0.281	0.289	0.297	0.237	0.236	0.232
13	0.381	0.392	0.395	0.284	0.291	0.297	0.238	0.234	0.233
13.1667	0.382	0.395	0.397	0.285	0.29	0.298	0.239	0.235	0.233
13.3333	0.386	0.395	0.399	0.287	0.294	0.302	0.238	0.237	0.233
13.5	0.392	0.398	0.403	0.287	0.292	0.302	0.241	0.237	0.233
13.6667	0.392	0.402	0.405	0.287	0.293	0.303	0.239	0.238	0.233
13.8333	0.396	0.409	0.41	0.287	0.294	0.302	0.237	0.237	0.234
14	0.399	0.411	0.411	0.29	0.297	0.305	0.239	0.238	0.235
14.1667	0.403	0.41	0.411	0.292	0.299	0.305	0.24	0.239	0.234
14.3333	0.411	0.414	0.417	0.292	0.297	0.307	0.24	0.24	0.235
14.5	0.413	0.42	0.421	0.293	0.298	0.308	0.242	0.238	0.236
14.6667	0.416	0.425	0.42	0.294	0.297	0.307	0.241	0.238	0.234
14.8333	0.418	0.427	0.425	0.295	0.299	0.309	0.242	0.241	0.234
15	0.421	0.427	0.425	0.294	0.299	0.311	0.242	0.24	0.235
15.1667	0.42	0.431	0.433	0.296	0.303	0.312	0.242	0.239	0.236
15.3333	0.425	0.433	0.435	0.3	0.303	0.314	0.244	0.241	0.236
15.5	0.429	0.433	0.435	0.3	0.306	0.315	0.243	0.24	0.235
15.6667	0.436	0.439	0.44	0.299	0.304	0.315	0.242	0.239	0.236
15.8333	0.437	0.443	0.443	0.301	0.306	0.316	0.242	0.241	0.238
16	0.437	0.444	0.443	0.304	0.306	0.318	0.245	0.24	0.237
16.1667	0.441	0.447	0.449	0.303	0.308	0.319	0.244	0.242	0.237
16.3333	0.444	0.449	0.45	0.305	0.31	0.322	0.244	0.242	0.237
16.5	0.446	0.454	0.456	0.306	0.308	0.322	0.244	0.242	0.238
16.6667	0.451	0.457	0.455	0.307	0.312	0.325	0.242	0.243	0.238
16.8333	0.451	0.454	0.459	0.305	0.312	0.322	0.246	0.242	0.239
17	0.456	0.457	0.46	0.308	0.312	0.326	0.246	0.243	0.237
17.1667	0.458	0.465	0.463	0.307	0.313	0.326	0.245	0.242	0.238
17.3333	0.461	0.466	0.467	0.309	0.312	0.327	0.246	0.245	0.239
17.5	0.463	0.468	0.469	0.308	0.313	0.33	0.245	0.243	0.239
17.6667	0.468	0.471	0.468	0.313	0.313	0.331	0.246	0.244	0.239
17.8333	0.469	0.475	0.473	0.313	0.315	0.331	0.246	0.244	0.239
18	0.471	0.479	0.477	0.315	0.317	0.335	0.245	0.244	0.237
18.1667	0.474	0.483	0.481	0.313	0.319	0.334	0.248	0.245	0.239
18.3333	0.479	0.486	0.476	0.316	0.319	0.333	0.249	0.244	0.239
18.5	0.48	0.487	0.486	0.315	0.319	0.337	0.248	0.244	0.24
18.6667	0.479	0.49	0.484	0.317	0.32	0.336	0.248	0.245	0.24
18.8333	0.487	0.492	0.487	0.318	0.323	0.335	0.249	0.246	0.24
19	0.487	0.496	0.49	0.32	0.323	0.34	0.249	0.246	0.238
19.1667	0.491	0.5	0.489	0.32	0.325	0.34	0.25	0.245	0.238
19.3333	0.493	0.5	0.491	0.321	0.324	0.34	0.249	0.245	0.241
19.5	0.495	0.503	0.491	0.324	0.325	0.341	0.251	0.246	0.24
19.6667	0.501	0.507	0.501	0.322	0.328	0.345	0.25	0.246	0.239
19.8333	0.501	0.508	0.504	0.324	0.327	0.343	0.25	0.247	0.239
20	0.505	0.512	0.503	0.324	0.328	0.346	0.251	0.247	0.242
20.1667	0.512	0.514	0.506	0.325	0.328	0.344	0.249	0.248	0.241
20.3333	0.508	0.516	0.509	0.327	0.33	0.349	0.251	0.247	0.24
20.5	0.51	0.516	0.511	0.328	0.329	0.347	0.251	0.247	0.241
20.6667	0.514	0.519	0.514	0.324	0.331	0.353	0.253	0.247	0.242
20.8333	0.518	0.526	0.519	0.33	0.332	0.349	0.251	0.248	0.24
21	0.519	0.524	0.519	0.331	0.33	0.353	0.252	0.247	0.24
21.1667	0.519	0.527	0.52	0.33	0.332	0.354	0.253	0.248	0.241
21.3333	0.521	0.533	0.523	0.33	0.336	0.355	0.253	0.247	0.243
21.5	0.53	0.534	0.527	0.33	0.335	0.354	0.253	0.247	0.241
21.6667	0.529	0.536	0.531	0.335	0.336	0.355	0.254	0.248	0.24
21.8333	0.533	0.539	0.529	0.335	0.337	0.355	0.253	0.248	0.242
22	0.533	0.543	0.532	0.338	0.339	0.36	0.252	0.248	0.241
22.1667	0.538	0.543	0.535	0.335	0.336	0.358	0.255	0.247	0.24
22.3333	0.54	0.546	0.535	0.338	0.34	0.36	0.255	0.248	0.242
22.5	0.544	0.55	0.538	0.336	0.339	0.359	0.255	0.249	0.242
22.6667	0.543	0.551	0.542	0.337	0.342	0.362	0.255	0.25	0.241
22.8333	0.549	0.552	0.542	0.337	0.339	0.364	0.256	0.25	0.241
23	0.55	0.554	0.547	0.341	0.343	0.364	0.256	0.25	0.241
23.1667	0.555	0.558	0.547	0.34	0.345	0.362	0.256	0.251	0.241
23.3333	0.559	0.562	0.551	0.341	0.345	0.365	0.255	0.249	0.242
23.5	0.558	0.563	0.555	0.344	0.344	0.364	0.257	0.251	0.242
23.6667	0.564	0.565	0.559	0.341	0.345	0.366	0.256	0.25	0.241
23.8333	0.563	0.568	0.56	0.342	0.344	0.367	0.256	0.25	0.242
24	0.564	0.573	0.56	0.345	0.348	0.367	0.255	0.251	0.24
24.1667	0.565	0.577	0.567	0.346	0.347	0.369	0.257	0.25	0.242
24.3333	0.571	0.577	0.566	0.344	0.348	0.369	0.258	0.249	0.24
24.5	0.569	0.577	0.572	0.349	0.349	0.37	0.257	0.252	0.243
24.6667	0.573	0.579	0.572	0.348	0.349	0.371	0.258	0.252	0.244
24.8333	0.573	0.583	0.575	0.346	0.349	0.371	0.259	0.253	0.241
25	0.576	0.586	0.575	0.349	0.35	0.371	0.258	0.252	0.243
25.1667	0.575	0.587	0.577	0.345	0.351	0.375	0.259	0.252	0.241
25.3333	0.58	0.586	0.579	0.35	0.35	0.375	0.259	0.252	0.242
25.5	0.581	0.592	0.583	0.352	0.351	0.373	0.258	0.253	0.242
25.6667	0.581	0.594	0.588	0.351	0.354	0.374	0.257	0.252	0.245
25.8333	0.581	0.594	0.583	0.352	0.355	0.378	0.259	0.253	0.243
26	0.585	0.597	0.589	0.353	0.352	0.378	0.259	0.253	0.243
26.1667	0.587	0.6	0.586	0.354	0.355	0.378	0.26	0.254	0.244
26.3333	0.587	0.601	0.59	0.353	0.358	0.381	0.258	0.254	0.244
26.5	0.59	0.601	0.594	0.357	0.358	0.383	0.26	0.253	0.241
26.6667	0.588	0.605	0.594	0.356	0.357	0.385	0.261	0.254	0.243
26.8333	0.593	0.607	0.593	0.354	0.357	0.385	0.26	0.256	0.246
27	0.593	0.606	0.589	0.355	0.359	0.384	0.258	0.253	0.244
27.1667	0.593	0.606	0.599	0.357	0.36	0.386	0.261	0.255	0.244
27.3333	0.593	0.611	0.6	0.356	0.361	0.385	0.261	0.255	0.245
27.5	0.597	0.609	0.599	0.359	0.363	0.386	0.261	0.254	0.243
27.6667	0.601	0.615	0.598	0.359	0.361	0.385	0.261	0.255	0.244
27.8333	0.602	0.615	0.601	0.362	0.365	0.391	0.261	0.257	0.244
28	0.602	0.619	0.602	0.36	0.363	0.389	0.262	0.256	0.245
28.1667	0.604	0.619	0.604	0.362	0.364	0.391	0.262	0.256	0.244
28.3333	0.607	0.618	0.606	0.361	0.365	0.39	0.26	0.256	0.244
28.5	0.606	0.622	0.609	0.361	0.366	0.389	0.262	0.257	0.245
28.6667	0.606	0.623	0.608	0.362	0.368	0.39	0.262	0.257	0.246
28.8333	0.608	0.627	0.611	0.363	0.366	0.393	0.262	0.258	0.243
29	0.61	0.626	0.612	0.361	0.369	0.391	0.263	0.258	0.245
29.1667	0.611	0.628	0.611	0.364	0.366	0.395	0.261	0.257	0.245
29.3333	0.613	0.627	0.615	0.366	0.368	0.394	0.262	0.258	0.245
29.5	0.613	0.634	0.617	0.366	0.366	0.397	0.264	0.259	0.246
29.6667	0.617	0.633	0.616	0.369	0.371	0.397	0.264	0.257	0.245
29.8333	0.616	0.632	0.62	0.368	0.37	0.398	0.261	0.256	0.246
30	0.617	0.636	0.618	0.369	0.372	0.397	0.262	0.257	0.245

[truncated: 9 more sheets: Figure 3f, Figure 3g, Figure 4a, Figure 4b, Figure 4c, Figure 4d, Figure 4e, Figure 4g, Figure 4h]
