# Supplementary material for: UbiB proteins regulate cellular CoQ distribution in Saccharomyces cerevisiae
Source: Nat Commun. 2021 Aug 6;12:4769. doi: 10.1038/s41467-021-25084-7 (PMC8346625; doi:10.1038/s41467-021-25084-7)
Supplement: Supplementary file 6 — Source Data [file 41467_2021_25084_MOESM6_ESM.zip › 2021_Kemmerer, Robinson et al_Source Data_Supplementary Figures.xlsx]

## Sheet: Supp Fig 1d
PUFA (μM)	0 μM 18:3			20 μM 18:3			40 μM 18:3			80 μM 18:3			160 μM 18:3
Δcoq2	0.689	0.686	0.755	0.593	0.61	0.693	0.289	0.379	0.363	-0.005	-0.004	-0.008	0.004	-0.002	-0.016
Δcoq2Δcqd1	0.742	0.723	0.701	0.643	0.652	0.642	0.37	0.306	0.397	-0.015	-0.014	-0.057	-0.005	-0.004	-0.004
Δcoq2Δcqd2	0.729	0.697	0.723	0.714	0.689	0.719	0.309	0.365	0.414	-0.006	-0.005	-0.006	-0.002	-0.008	-0.114
	Growth rate (mOD600/min)

## Sheet: Supp Fig 1e
PUFA (μM)	0 μM 18:3			5 μM 18:3			10 μM 18:3			20 μM 18:3			40 μM 18:3
Δgpx1/2/3Δcoq2	0.722	0.687	0.674	0.508	0.434	0.508	-0.007	-0.009	0.015	-0.016	-0.011	-0.013	-0.013	-0.014	-0.015
Δgpx1/2/3Δcoq2Δcqd1	0.648	0.63	0.658	0.397	0.264	0.455	-0.007	-0.008	-0.004	-0.014	-0.051	-0.015	-0.013	-0.012	-0.014
Δgpx1/2/3Δcoq2Δcqd2	0.736	0.738	0.691	0.498	0.44	0.417	0.059	0.12	0.012	-0.016	-0.015	-0.011	-0.012	-0.011	-0.009
	Growth rate (mOD600/min)

## Sheet: Supp Fig 2a
Control WBs to ensure adequate separation during fractionation (Figure 3d).
*SP, spheroplast; CM, crude mitochondria; NM, non-mitochondrial fraction; M, enriched mitochondria.
**Kar2, endoplasmic reticulum; Cit1, mitochondria.

## Sheet: Supp Fig 2b
WC samples of each strain were used for this analysis.
WT:EV	14.749	11.8789	12.0565
Δcqd1:EV	13.2404	12.7275	14.3609
Δcqd1:CQD1 WT	14.5643	12.479	12.8841
	pmol CoQ6/1e7 cells
*Strain description format = Strain:transformed plasmid

## Sheet: Supp Fig 2h
Treatment	None			4-HB
WT:EV	0.369	0.379	0.398	0.468	0.465	0.486
Δcqd1:EV	0.123	0.132	0.135	0.444	0.442	0.448
Δcqd1:CQD1 WT	0.426	0.397	0.394	0.501	0.565	0.468
Δcqd1:CQD1 K178H	0.291	0.274	0.336	0.4	0.403	0.412
Δcqd1:CQD1 Q181A	0.211	0.211	0.214	0.394	0.411	0.414
Δcqd1:CQD1 G241A	0.362	0.355	0.362	0.451	0.454	0.462
Δcqd1:CQD1 S242A	0.367	0.346	0.373	0.455	0.426	0.46
	Growth rate (mOD600/min)
*Strain description format = Strain:transformed plasmid
**Data for WT:EV, Δcqd1:EV, and Δcqd1:CQD1 WT are repeated from Figure 3g.

## Sheet: Supp Fig 3b
WC samples of each strain were used for this analysis.
WT:EV	14.749	11.8789	12.0565
Δcqd1Δcqd2:CQD2 WT	11.2488	10.9811	10.6511
Δcqd1Δcqd2:EV	11.3349	10.9119	10.6576
	pmol CoQ6/1e7 cells
*Strain description format = Strain:transformed plasmid

## Sheet: Supp Fig 3e
Treatment	None			4-HB
WT:EV	0.363	0.359	0.377	0.428	0.439	0.48
Δcqd1Δcqd2: EV	0.32	0.331	0.446	0.448	0.431	0.537
Δcqd1Δcqd2: CQD2 WT	0.145	0.17	0.168	0.396	0.408	0.408
Δcqd1Δcqd2: CQD2 K125H	0.305	0.302	0.426	0.543	0.437	0.44
Δcqd1Δcqd2: CQD2 Q128A	0.44	0.434	0.324	0.421	0.442	0.427
Δcqd1Δcqd2: CQD2 A187G	0.097	0.099	0.089	0.388	0.403	0.398
Δcqd1Δcqd2: CQD2 S188A	0.379	0.42	0.431	0.446	0.439	0.44
	Growth rate (mOD600/min)
*Strain description format = Strain:transformed plasmid
**Data for WT:EV, Δcqd1Δcqd2:EV, and Δcqd1Δcqd2:CQD2 WT are repeated from Figure 4d.

## Sheet: Supp Fig 3f
Control WBs to determine separation during subcellular fractionation experiments (Figure 4e).
*SP, spheroplast; CM, crude mitochondria; NM, non-mitochondrial fraction; M, enriched mitochondria.
**Kar2, endoplasmic reticulum; Cit1, mitochondria.

## Sheet: Supp Fig 3g
Anti-GFP WB to determine SMALP solubility in the presence and absence of SMA.
*SMA, styrene maleic acid
**IP, input; S, soluble; IS, insoluble.

## Sheet: Supp Fig 3h
Coomassie gel analysis of GFP nanobody recombinant purification.
*L, lysate; CL, clarified lysate; FT, flow-through; E, elution; T, total.

[truncated: 9 more sheets: Supp Fig 3i, Supp Fig 3j, Supp Fig 3k, Supp Fig 3l, Supp Fig 3m, Supp Fig 4a, Supp Fig 4b, Supp Fig 4c, Supp Fig 4d]
